# Supplementary material for: Reutilizing Flavonoids from Agricultural By-Products for In Situ Generation and Immobilization of AgNPs on Silk Towards Coloration, Antimicrobial and Anti-UV Functions
Source: Materials (Basel). 2025 Nov 30;18(23):5409. doi: 10.3390/ma18235409 (PMC12693654; doi:10.3390/ma18235409)
Supplement: Supplementary file 1 [file materials-18-05409-s001.zip]

Archive with 1 entries (1 files):
- materials-3972775-supplementary.pdf
